# Supplementary material for: Hagnosa longicapillata, gen. nov., sp. nov., a New Sordariaceous Ascomycete in the Indoor Environment, and the Proposal of Hagnosaceae fam. nov
Source: Pathogens. 2022 May 18;11(5):593. doi: 10.3390/pathogens11050593 (PMC9145789; doi:10.3390/pathogens11050593)
Supplement: Supplementary file 1 [file pathogens-11-00593-s001.zip]

Archive with 6 entries (6 files):
- SupplementaryVideo1_visiting.mp4
- SupplementaryVideo2_removal.mp4
- SupplementaryVideo3_Colony.mp4
- SupplementaryVideo4_Formica.mp4
- Supplementary_Table S1.xlsx
- Supplementary_Table S2.xlsx
