# Supplementary material for: Hagnosa longicapillata, gen. nov., sp. nov., a New Sordariaceous Ascomycete in the Indoor Environment, and the Proposal of Hagnosaceae fam. nov
Source: Pathogens. 2022 May 18;11(5):593. doi: 10.3390/pathogens11050593 (PMC9145789; doi:10.3390/pathogens11050593)
Supplement: Supplementary file 1 [file pathogens-11-00593-s001.zip › Supplementary_Table S1.xlsx]

## Sheet: ITS
Supplementary Table S1 Results of BLAST search (first 100 best hits) against T726C ITS sequence.
Description	Scientific Name	Max Score	Total Score	Query Cover	E value	Per. Ident	Acc. Len	Accession			Taxonomy	Number of hits	Number of Organisms	Description
Uncultured Rhodoveronaea clone AEW4_16 18S ribosomal RNA gene, partial sequence; internal transcribed spacer 1, 5.8S ribosomal RNA gene, and internal transcribed spacer 2, complete sequence; and 28S ribosomal RNA gene, partial sequence	uncultured Rhodoveronaea	422	422	0.81	3e-113	0.8354	607	KF823603.1			Fungi	109	45
Taifanglania inflata isolate CNU081043 18S ribosomal RNA gene, partial sequence; internal transcribed spacer 1, 5.8S ribosomal RNA gene, and internal transcribed spacer 2, complete sequence; and 28S ribosomal RNA gene, partial sequence	Phialemonium inflatum	422	422	0.85	3e-113	0.8297	561	KC285890.1			. Dikarya	81	41
Phialemonium sp. PB-2018 strain 108E small subunit ribosomal RNA gene, partial sequence; internal transcribed spacer 1, 5.8S ribosomal RNA gene, and internal transcribed spacer 2, complete sequence; and large subunit ribosomal RNA gene, partial sequence	Phialemonium sp. PB-2018	422	422	0.85	3e-113	0.8297	598	MT732882.1			.. Ascomycota	80	40
Paecilomyces inflatus strain H34 18S ribosomal RNA gene, partial sequence; internal transcribed spacer 1, 5.8S ribosomal RNA gene, and internal transcribed spacer 2, complete sequence; and 28S ribosomal RNA gene, partial sequence	Phialemonium inflatum	422	422	0.85	3e-113	0.83	598	GU566291.1			... leotiomyceta	74	36
Phialemonium sp. SM13-27-22-1 small subunit ribosomal RNA gene, partial sequence; internal transcribed spacer 1, 5.8S ribosomal RNA gene, and internal transcribed spacer 2, complete sequence; and large subunit ribosomal RNA gene, partial sequence	Phialemonium sp. SM13-27-22-1	418	418	0.85	3e-112	0.8283	588	MN905821.1			.... Sordariomycetes	72	35
Ascomycete sp. A1 ITS1, 5.8S rRNA gene and ITS2	ascomycete sp. A1	418	418	0.85	3e-112	0.8283	599	AJ279460.1			..... Sordariomycetes incertae sedis	7	3
Fungal sp. strain wood M2-1-1B small subunit ribosomal RNA gene, partial sequence; internal transcribed spacer 1, 5.8S ribosomal RNA gene, and internal transcribed spacer 2, complete sequence; and large subunit ribosomal RNA gene, partial sequence	fungal sp.	416	416	0.85	1e-111	0.826	615	MN096586.1			...... uncultured Rhodoveronaea	1	1	uncultured Rhodoveronaea hits
Fungal sp. strain wood M2-1-3U small subunit ribosomal RNA gene, partial sequence; internal transcribed spacer 1, 5.8S ribosomal RNA gene, and internal transcribed spacer 2, complete sequence; and large subunit ribosomal RNA gene, partial sequence	fungal sp.	416	416	0.85	1e-111	0.826	587	MN096585.1			...... Arthropsis truncata	3	1	Arthropsis truncata hits
Fungal sp. strain wood M2-1-1U small subunit ribosomal RNA gene, partial sequence; internal transcribed spacer 1 and 5.8S ribosomal RNA gene, complete sequence; and internal transcribed spacer 2, partial sequence	fungal sp.	416	416	0.85	1e-111	0.826	532	MN096584.1			...... Phomatospora biseriata	3	1	Phomatospora biseriata hits
Phialemonium inflatum strain PCA11P small subunit ribosomal RNA gene, partial sequence; internal transcribed spacer 1 and 5.8S ribosomal RNA gene, complete sequence; and internal transcribed spacer 2, partial sequence	Phialemonium inflatum	416	416	0.85	1e-111	0.8277	599	KY305057.1			..... Sordariomycetidae	40	20
Ascomycota sp. isolate LTS651 small subunit ribosomal RNA gene, partial sequence; internal transcribed spacer 1 and 5.8S ribosomal RNA gene, complete sequence; and internal transcribed spacer 2, partial sequence	Ascomycota sp.	412	412	0.81	2e-110	0.8337	478	MH430776.1			...... Sordariales	25	11
Sporidesmium tropicale voucher MFLU:17-0850 small subunit ribosomal RNA gene, partial sequence; internal transcribed spacer 1, 5.8S ribosomal RNA gene, and internal transcribed spacer 2, complete sequence; and large subunit ribosomal RNA gene, partial sequence	Sporidesmium tropicale	412	412	0.76	2e-110	0.8409	564	MF077551.1			....... Cephalothecaceae	18	7
Fungal sp. strain wood M2-1-3B small subunit ribosomal RNA gene, partial sequence; internal transcribed spacer 1, 5.8S ribosomal RNA gene, and internal transcribed spacer 2, complete sequence; and large subunit ribosomal RNA gene, partial sequence	fungal sp.	411	411	0.85	6e-110	0.8249	612	MN096587.1			........ Phialemonium	15	4
Phialemonium inflatum strain CBS 263.58 small subunit ribosomal RNA gene, partial sequence; internal transcribed spacer 1 and 5.8S ribosomal RNA gene, complete sequence; and internal transcribed spacer 2, partial sequence	Phialemonium inflatum	409	409	0.84	2e-109	0.8263	623	MH857776.1			......... Phialemonium inflatum	8	1	Phialemonium inflatum hits
Ascitendus austriacus isolate A44-28a 18S ribosomal RNA gene, partial sequence; internal transcribed spacer 1, 5.8S ribosomal RNA gene, and internal transcribed spacer 2, complete sequence; and 28S ribosomal RNA gene, partial sequence	Ascitendus austriacus	409	409	0.95	2e-109	0.8071	623	KU975065.1			......... unclassified Phialemonium	7	3
Stachybotrys cf. elegans HGUP 0310 18S ribosomal RNA gene, partial sequence; internal transcribed spacer 1, 5.8S ribosomal RNA gene, and internal transcribed spacer 2, complete sequence; and 28S ribosomal RNA gene, partial sequence	Stachybotrys cf. elegans HGUP 0310	409	409	0.74	2e-109	0.8476	1434	KC305357.1			.......... Phialemonium sp. PB-2018	1	1	Phialemonium sp. PB-2018 hits
Phialophora intermedia strain 50E small subunit ribosomal RNA gene, partial sequence; internal transcribed spacer 1, 5.8S ribosomal RNA gene, and internal transcribed spacer 2, complete sequence; and large subunit ribosomal RNA gene, partial sequence	Phialophora intermedia	405	405	0.85	3e-108	0.8231	601	MT732879.1			.......... Phialemonium sp. SM13-27-22-1	1	1	Phialemonium sp. SM13-27-22-1 hits
Ascomycota sp. H42 18S ribosomal RNA gene, partial sequence; internal transcribed spacer 1, 5.8S ribosomal RNA gene, and internal transcribed spacer 2, complete sequence; and 28S ribosomal RNA gene, partial sequence	Ascomycota sp. H42	405	405	0.85	3e-108	0.8231	601	GU566297.1			.......... Phialemonium sp.	5	1	Phialemonium sp. hits
Uncultured ascomycete ITS region including 18S rRNA gene, ITS1, 5.8S rRNA gene, ITS2 and 28S rRNA gene, clone BF-OTU225	uncultured Ascomycota	405	405	0.85	3e-108	0.824	733	AM901729.1			........ Cephalotheca	3	3
Coniochaeta sp. strain NW-FVA2332 small subunit ribosomal RNA gene, partial sequence; internal transcribed spacer 1, 5.8S ribosomal RNA gene, and internal transcribed spacer 2, complete sequence; and large subunit ribosomal RNA gene, partial sequence	Coniochaeta sp.	403	403	0.81	9e-108	0.8295	605	MG098277.1			......... Cephalotheca sulfurea	1	1	Cephalotheca sulfurea hits
Phialemonium inflatum culture-collection MUT<ITA>:5272 18S ribosomal RNA gene, partial sequence; internal transcribed spacer 1 and 5.8S ribosomal RNA gene, complete sequence; and internal transcribed spacer 2, partial sequence	Phialemonium inflatum	403	403	0.83	9e-108	0.8258	501	KT715721.1			......... Cephalotheca sp.	1	1	Cephalotheca sp. hits
Fimetariella rabenhorstii strain VL284 18S ribosomal RNA gene, internal transcribed spacer 1, 5.8S ribosomal RNA gene, internal transcribed spacer 2, and 28S ribosomal RNA gene, region	Fimetariella rabenhorstii	403	403	0.81	9e-108	0.8298	496	JF440592.1			......... Cephalotheca foveolata	1	1	Cephalotheca foveolata hits
Rhodoveronaea varioseptata CBS 431.88 ITS region; from TYPE material	Rhodoveronaea varioseptata	403	403	0.79	9e-108	0.8319	558	NR_136990.1			....... Fimetariella	6	3
Uncultured endophytic fungus clone WFc21 18S ribosomal RNA gene, partial sequence; internal transcribed spacer 1, 5.8S ribosomal RNA gene, and internal transcribed spacer 2, complete sequence; and 28S ribosomal RNA gene, partial sequence	uncultured fungus	401	401	0.81	3e-107	0.8295	604	KF709570.1			........ Fimetariella rabenhorstii	4	1	Fimetariella rabenhorstii hits
Cephalotheca sulfurea gene for 18S rRNA, ITS1, 5.8S rRNA, ITS2, 28S rRNA, partial and complete sequence, strain: CBS 135.34	Cephalotheca sulfurea	401	401	0.85	3e-107	0.8224	2776	AB278194.2			........ unclassified Fimetariella	2	2
Cephalotheca sp. isolate 501-B small subunit ribosomal RNA gene, partial sequence; internal transcribed spacer 1, 5.8S ribosomal RNA gene, and internal transcribed spacer 2, complete sequence; and large subunit ribosomal RNA gene, partial sequence	Cephalotheca sp.	399	399	0.83	1e-106	0.8255	572	MK163784.1			......... Fimetariella sp. CIM1_14	1	1	Fimetariella sp. CIM1_14 hits
Uncultured Sebacinales clone RGO_OMG88 small subunit ribosomal RNA gene, partial sequence; internal transcribed spacer 1, 5.8S ribosomal RNA gene, and internal transcribed spacer 2, complete sequence; and large subunit ribosomal RNA gene, partial sequence	uncultured Sebacinales	399	399	0.85	1e-106	0.8175	617	KY574383.1			......... Fimetariella sp.	1	1	Fimetariella sp. hits
Phialemonium inflatum strain PCA14P small subunit ribosomal RNA gene, partial sequence; internal transcribed spacer 1 and 5.8S ribosomal RNA gene, complete sequence; and internal transcribed spacer 2, partial sequence	Phialemonium inflatum	399	399	0.85	1e-106	0.822	601	KY305080.1			....... Chaetomium sp.	1	1	Chaetomium sp. hits
Submersisphaeria aquatica isolate A95-1b 18S ribosomal RNA gene, partial sequence; internal transcribed spacer 1, 5.8S ribosomal RNA gene, and internal transcribed spacer 2, complete sequence; and 28S ribosomal RNA gene, partial sequence	Submersisphaeria aquatica	399	399	0.95	1e-106	0.8036	620	KU975067.1			...... Sordariomycetidae incertae sedis	4	2
Ascitendus austriacus isolate A413-13a 18S ribosomal RNA gene, partial sequence; internal transcribed spacer 1, 5.8S ribosomal RNA gene, and internal transcribed spacer 2, complete sequence; and 28S ribosomal RNA gene, partial sequence	Ascitendus austriacus	399	399	0.95	1e-106	0.8049	625	KU975066.1			....... Sporidesmium tropicale	1	1	Sporidesmium tropicale hits
Uncultured fungus clone CMH125 18S ribosomal RNA gene, partial sequence; internal transcribed spacer 1, 5.8S ribosomal RNA gene, and internal transcribed spacer 2, complete sequence; and 28S ribosomal RNA gene, partial sequence	uncultured fungus	399	399	0.85	1e-106	0.8211	774	KF800216.1			....... Rhodoveronaea varioseptata	3	1	Rhodoveronaea varioseptata hits
Uncultured compost fungus 18S rRNA gene (partial), ITS1, 5.8S rRNA gene, ITS2 and 28S rRNA gene (partial), clone NK007_017	uncultured fungus	399	399	0.85	1e-106	0.8211	736	FM177651.1			...... Annulatascaceae	5	3
Phialemonium inflatum isolate LA-13 small subunit ribosomal RNA gene, partial sequence; internal transcribed spacer 1 and 5.8S ribosomal RNA gene, complete sequence; and internal transcribed spacer 2, partial sequence	Phialemonium inflatum	398	398	0.83	4e-106	0.8251	557	MT626054.1			....... Ascitendus austriacus	2	1	Ascitendus austriacus hits
Coniochaeta sp. strain LSK_5 small subunit ribosomal RNA gene, partial sequence; internal transcribed spacer 1, 5.8S ribosomal RNA gene, and internal transcribed spacer 2, complete sequence; and large subunit ribosomal RNA gene, partial sequence	Coniochaeta sp.	398	398	0.81	4e-106	0.8277	592	MT514371.1			....... Submersisphaeria aquatica	1	1	Submersisphaeria aquatica hits
Uncultured ascomycete ITS region including 18S rRNA gene, ITS1, 5.8S rRNA gene, ITS2 and 28S rRNA gene, clone BF-OTU314	uncultured Ascomycota	398	398	0.81	4e-106	0.8295	732	AM901717.1			....... Pseudoproboscispora caudae-suis	2	1	Pseudoproboscispora caudae-suis hits
Microcera larvarum strain ICMP 5444 small subunit ribosomal RNA gene, partial sequence; internal transcribed spacer 1, 5.8S ribosomal RNA gene, and internal transcribed spacer 2, complete sequence; and large subunit ribosomal RNA gene, partial sequence	Microcera larvarum	396	396	0.75	2e-105	0.8414	602	MT107902.1			...... Coniochaeta	5	3
Uncultured fungus clone 3F6C small subunit ribosomal RNA gene, partial sequence; internal transcribed spacer 1 and 5.8S ribosomal RNA gene, complete sequence; and internal transcribed spacer 2, partial sequence	uncultured fungus	396	396	0.85	2e-105	0.8168	575	MN059896.1			....... Coniochaeta sp.	2	1	Coniochaeta sp. hits
Uncultured Ascomycota clone SC-ITS-30 small subunit ribosomal RNA gene, partial sequence; internal transcribed spacer 1, 5.8S ribosomal RNA gene, and internal transcribed spacer 2, complete sequence; and large subunit ribosomal RNA gene, partial sequence	uncultured Ascomycota	396	396	0.85	2e-105	0.8196	609	MK212379.1			....... Coniochaeta navarrae	2	1	Coniochaeta navarrae hits
Phialemonium sp. isolate 414-C small subunit ribosomal RNA gene, partial sequence; internal transcribed spacer 1, 5.8S ribosomal RNA gene, and internal transcribed spacer 2, complete sequence; and large subunit ribosomal RNA gene, partial sequence	Phialemonium sp.	396	396	0.86	2e-105	0.8194	587	MK163766.1			....... Coniochaeta decumbens	1	1	Coniochaeta decumbens hits
Phialemonium sp. isolate 504-A small subunit ribosomal RNA gene, partial sequence; internal transcribed spacer 1, 5.8S ribosomal RNA gene, and internal transcribed spacer 2, complete sequence; and large subunit ribosomal RNA gene, partial sequence	Phialemonium sp.	396	396	0.86	2e-105	0.8194	588	MK163730.1			...... Pleurostoma ootheca	1	1	Pleurostoma ootheca hits
Fungal sp. M18 18S ribosomal RNA gene, partial sequence; internal transcribed spacer 1 and 5.8S ribosomal RNA gene, complete sequence; and internal transcribed spacer 2, partial sequence	fungal sp. M18	396	396	0.83	2e-105	0.823	540	JF340245.1			..... Hypocreales	23	11
Hypocreales sp. 1 TMS-2011 voucher SC11d100p8-8 18S ribosomal RNA gene, partial sequence; internal transcribed spacer 1, 5.8S ribosomal RNA gene, and internal transcribed spacer 2, complete sequence; and 28S ribosomal RNA gene, partial sequence	Hypocreales sp. 1 TMS-2011	396	396	0.74	2e-105	0.8405	616	HQ631044.1			...... Stachybotryaceae	4	4
Nectria cinnabarina isolate E24 18S ribosomal RNA, internal transcribed spacer 1, 5.8S ribosomal RNA, internal transcribed spacer 2, and 28S ribosomal RNA gene, region	Nectria cinnabarina	396	396	0.74	2e-105	0.841	484	FJ903339.1			....... Stachybotrys	2	2
Phialemonium sp. isolate 501-C(a) small subunit ribosomal RNA gene, partial sequence; internal transcribed spacer 1, 5.8S ribosomal RNA gene, and internal transcribed spacer 2, complete sequence; and large subunit ribosomal RNA gene, partial sequence	Phialemonium sp.	394	394	0.86	6e-105	0.8191	586	MK163782.1			........ Stachybotrys cf. elegans HGUP 0310	1	1	Stachybotrys cf. elegans HGUP 0310 hits
Sordariomycetes sp. isolate CMMy07F2 small subunit ribosomal RNA gene, partial sequence; internal transcribed spacer 1 and 5.8S ribosomal RNA gene, complete sequence; and internal transcribed spacer 2, partial sequence	Sordariomycetes sp.	394	394	0.94	6e-105	0.8054	556	KY774282.1			........ Stachybotrys cf. elegans	1	1	Stachybotrys cf. elegans hits
Uncultured fungus clone N340 18S ribosomal RNA gene, partial sequence; internal transcribed spacer 1, 5.8S ribosomal RNA gene, and internal transcribed spacer 2, complete sequence; and 28S ribosomal RNA gene, partial sequence	uncultured fungus	394	394	0.81	6e-105	0.8274	603	JF300523.1			....... Achroiostachys	2	2
Uncultured fungus clone KIB60 18S ribosomal RNA gene, partial sequence; internal transcribed spacer 1, 5.8S ribosomal RNA gene, and internal transcribed spacer 2, complete sequence; and 28S ribosomal RNA gene, partial sequence	uncultured fungus	394	394	0.85	6e-105	0.8196	606	JX456924.1			........ Achroiostachys saccharicola	1	1	Achroiostachys saccharicola hits
Coniochaeta navarrae CBS 141016 ITS region; from TYPE material	Coniochaeta navarrae	392	392	0.85	2e-104	0.8178	682	NR_154808.1			........ Achroiostachys aurantispora	1	1	Achroiostachys aurantispora hits
Coniochaeta navarrae strain LTA3 18S ribosomal RNA gene, partial sequence; internal transcribed spacer 1, 5.8S ribosomal RNA gene, and internal transcribed spacer 2, complete sequence; and 28S ribosomal RNA gene, partial sequence	Coniochaeta navarrae	392	392	0.85	2e-104	0.8178	1560	KU762326.1			...... Nectriaceae	16	4
Chaetomium sp. strain LZZ0023-2 small subunit ribosomal RNA gene, partial sequence; internal transcribed spacer 1 and 5.8S ribosomal RNA gene, complete sequence; and internal transcribed spacer 2, partial sequence	Chaetomium sp.	392	392	0.79	2e-104	0.8315	555	KY132109.1			....... Microcera larvarum	1	1	Microcera larvarum hits
Pseudoproboscispora caudae-suis isolate A40-39a 18S ribosomal RNA gene, partial sequence; internal transcribed spacer 1, 5.8S ribosomal RNA gene, and internal transcribed spacer 2, complete sequence; and 28S ribosomal RNA gene, partial sequence	Pseudoproboscispora caudae-suis	392	392	0.96	2e-104	0.8024	1208	KU975070.1			....... Nectria cinnabarina	3	1	Nectria cinnabarina hits
Pseudoproboscispora caudae-suis isolate A336-2d 18S ribosomal RNA gene, partial sequence; internal transcribed spacer 1, 5.8S ribosomal RNA gene, and internal transcribed spacer 2, complete sequence; and 28S ribosomal RNA gene, partial sequence	Pseudoproboscispora caudae-suis	392	392	0.96	2e-104	0.8024	625	KU975068.1			....... uncultured Fusarium	10	1	uncultured Fusarium hits
Uncultured fungus genomic DNA sequence containing 18S rRNA gene, ITS1, 5.8S rRNA gene, ITS2 and 28S rRNA gene, clone E08_P_4_G12	uncultured fungus	392	392	0.69	2e-104	0.8501	609	FN397337.1			....... Varicosporellopsis aquatilis	2	1	Varicosporellopsis aquatilis hits
Fimetariella rabenhorstii isolate 247J14 18S ribosomal RNA gene, partial sequence; internal transcribed spacer 1, 5.8S ribosomal RNA gene, and internal transcribed spacer 2, complete sequence; and 28S ribosomal RNA gene, partial sequence	Fimetariella rabenhorstii	390	390	0.79	7e-104	0.8283	559	KU516462.1			...... unclassified Hypocreales	2	2
Fimetariella rabenhorstii isolate 151J14 18S ribosomal RNA gene, partial sequence; internal transcribed spacer 1, 5.8S ribosomal RNA gene, and internal transcribed spacer 2, complete sequence; and 28S ribosomal RNA gene, partial sequence	Fimetariella rabenhorstii	390	390	0.79	7e-104	0.8283	560	KU516461.1			....... Hypocreales sp. 1 TMS-2011	1	1	Hypocreales sp. 1 TMS-2011 hits
Achroiostachys saccharicola strain CBS 136393 18S ribosomal RNA gene, partial sequence; internal transcribed spacer 1, 5.8S ribosomal RNA gene, and internal transcribed spacer 2, complete sequence; and 28S ribosomal RNA gene, partial sequence	Achroiostachys saccharicola	390	390	0.71	7e-104	0.8462	572	KU845809.1			....... Hypocreales sp. 1 PB-2018a	1	1	Hypocreales sp. 1 PB-2018a hits
Uncultured Fusarium genomic DNA containing 18S rRNA gene, ITS1, 5.8S rRNA gene, ITS2 and 28S rRNA gene, clone 10S50C64 (MOTU42)	uncultured Fusarium	390	390	0.75	7e-104	0.8391	819	HG936550.1			...... Emericellopsis sp.	1	1	Emericellopsis sp. hits
Uncultured fungus clone N312 18S ribosomal RNA gene, partial sequence; internal transcribed spacer 1, 5.8S ribosomal RNA gene, and internal transcribed spacer 2, complete sequence; and 28S ribosomal RNA gene, partial sequence	uncultured fungus	390	390	0.8	7e-104	0.8266	606	JF300529.1			..... Sordariomycetes sp.	2	1	Sordariomycetes sp. hits
Fimetariella sp. CIM1_14 18S ribosomal RNA gene, partial sequence; internal transcribed spacer 1 and 5.8S ribosomal RNA gene, complete sequence; and internal transcribed spacer 2, partial sequence	Fimetariella sp. CIM1_14	390	390	0.79	7e-104	0.8283	546	KF227819.1			.... Phialophora intermedia	2	1	Phialophora intermedia hits
Uncultured fungus clone 037A33776 18S ribosomal RNA gene, partial sequence; internal transcribed spacer 1, complete sequence; and 5.8S ribosomal RNA gene, partial sequence	uncultured fungus	390	390	0.75	7e-104	0.8372	440	JX350860.1			... unclassified Ascomycota	3	3
Uncultured Fusarium clone D1711ITS small subunit ribosomal RNA gene, partial sequence; internal transcribed spacer 1, 5.8S ribosomal RNA gene, and internal transcribed spacer 2, complete sequence; and large subunit ribosomal RNA gene, partial sequence	uncultured Fusarium	390	390	0.75	7e-104	0.8391	599	MK407483.1			.... ascomycete sp. A1	1	1	ascomycete sp. A1 hits
Fungal sp. ARIZ L90 18S ribosomal RNA gene, partial sequence; internal transcribed spacer 1, 5.8S ribosomal RNA gene, and internal transcribed spacer 2, complete sequence; and 28S ribosomal RNA gene, partial sequence	fungal sp. ARIZ L90	390	390	0.83	7e-104	0.8211	610	FJ612886.1			.... Ascomycota sp.	1	1	Ascomycota sp. hits
Cephalotheca foveolata gene for 18S rRNA, ITS1, 5.8S rRNA, ITS2, 28S rRNA, partial and complete sequence, strain: IFM 53377	Cephalotheca foveolata	390	390	0.85	7e-104	0.8182	2313	AB278171.1			.... Ascomycota sp. H42	1	1	Ascomycota sp. H42 hits
Phialemonium sp. isolate 514-B small subunit ribosomal RNA gene, partial sequence; internal transcribed spacer 1, 5.8S ribosomal RNA gene, and internal transcribed spacer 2, complete sequence; and large subunit ribosomal RNA gene, partial sequence	Phialemonium sp.	388	388	0.85	3e-103	0.818	582	MK163769.1			... uncultured Ascomycota	3	1	uncultured Ascomycota hits
Sordariomycetes sp. strain TS1_1_5i small subunit ribosomal RNA gene, partial sequence; internal transcribed spacer 1, 5.8S ribosomal RNA gene, and internal transcribed spacer 2, complete sequence; and large subunit ribosomal RNA gene, partial sequence	Sordariomycetes sp.	388	388	0.79	3e-103	0.828	616	KY742564.1			.. uncultured Sebacinales	1	1	uncultured Sebacinales hits
Nectria cinnabarina strain CBS 127383 18S ribosomal RNA gene, partial sequence; internal transcribed spacer 1, 5.8S ribosomal RNA gene, and internal transcribed spacer 2, complete sequence; and 28S ribosomal RNA gene, partial sequence	Nectria cinnabarina	388	388	0.74	3e-103	0.8383	1547	HM534894.1			. unclassified Fungi	7	3
Fimetariella rabenhorstii strain SmD97-1 small subunit ribosomal RNA gene, partial sequence; internal transcribed spacer 1, 5.8S ribosomal RNA gene, and internal transcribed spacer 2, complete sequence; and large subunit ribosomal RNA gene, partial sequence	Fimetariella rabenhorstii	388	388	0.79	3e-103	0.828	551	HQ406808.1			.. fungal sp.	5	1	fungal sp. hits
Fungal sp. isolate OTU27 small subunit ribosomal RNA gene, partial sequence; internal transcribed spacer 1, 5.8S ribosomal RNA gene, and internal transcribed spacer 2, complete sequence; and large subunit ribosomal RNA gene, partial sequence	fungal sp.	387	387	0.81	9e-103	0.8243	556	MH242591.1			.. fungal sp. M18	1	1	fungal sp. M18 hits
Emericellopsis sp. strain AY846 small subunit ribosomal RNA gene, partial sequence; internal transcribed spacer 1, 5.8S ribosomal RNA gene, and internal transcribed spacer 2, complete sequence; and large subunit ribosomal RNA gene, partial sequence	Emericellopsis sp.	387	387	0.85	9e-103	0.8152	616	MG250440.1			.. fungal sp. ARIZ L90	1	1	fungal sp. ARIZ L90 hits
Stachybotrys cf. elegans isolate NNP4A 18S ribosomal RNA gene, partial sequence; internal transcribed spacer 1 and 5.8S ribosomal RNA gene, complete sequence; and internal transcribed spacer 2, partial sequence	Stachybotrys cf. elegans	387	387	0.71	9e-103	0.8445	521	KX063851.1			. uncultured fungus	21	1	uncultured fungus hits
Achroiostachys aurantispora strain CBS 187.73 18S ribosomal RNA gene, partial sequence; internal transcribed spacer 1, 5.8S ribosomal RNA gene, and internal transcribed spacer 2, complete sequence; and 28S ribosomal RNA gene, partial sequence	Achroiostachys aurantispora	387	387	0.71	9e-103	0.8445	574	KU845803.1
Fimetariella sp. isolate JH17 small subunit ribosomal RNA gene, partial sequence; internal transcribed spacer 1, 5.8S ribosomal RNA gene, and internal transcribed spacer 2, complete sequence; and large subunit ribosomal RNA gene, partial sequence	Fimetariella sp.	387	387	0.81	9e-103	0.8239	610	MZ380063.1
Uncultured Fusarium clone D1675ITS small subunit ribosomal RNA gene, partial sequence; internal transcribed spacer 1, 5.8S ribosomal RNA gene, and internal transcribed spacer 2, complete sequence; and large subunit ribosomal RNA gene, partial sequence	uncultured Fusarium	387	387	0.75	9e-103	0.8372	601	MK407447.1
Uncultured Fusarium clone D1672ITS small subunit ribosomal RNA gene, partial sequence; internal transcribed spacer 1, 5.8S ribosomal RNA gene, and internal transcribed spacer 2, complete sequence; and large subunit ribosomal RNA gene, partial sequence	uncultured Fusarium	387	387	0.75	9e-103	0.8372	601	MK407444.1
Coniochaeta decumbens genomic DNA sequence contains 18S rRNA gene, ITS1, 5.8S rRNA gene, ITS2, 28S rRNA gene, strain BK204	Coniochaeta decumbens	387	387	0.78	9e-103	0.8286	515	LR961771.1
Uncultured fungus clone 3993_849 small subunit ribosomal RNA gene, partial sequence; internal transcribed spacer 1 and 5.8S ribosomal RNA gene, complete sequence; and internal transcribed spacer 2, partial sequence	uncultured fungus	387	387	0.81	9e-103	0.8243	541	MW215169.1
Arthropsis truncata CBS 584.82 ITS region; from TYPE material	Arthropsis truncata	385	385	0.81	3e-102	0.8253	710	NR_159641.1
Pleurostoma ootheca strain CBS 126089 small subunit ribosomal RNA gene, partial sequence; internal transcribed spacer 1, 5.8S ribosomal RNA gene, and internal transcribed spacer 2, complete sequence; and large subunit ribosomal RNA gene, partial sequence	Pleurostoma ootheca	385	385	0.85	3e-102	0.818	691	MH863787.1
Arthropsis truncata strain CBS 584.82 small subunit ribosomal RNA gene, partial sequence; internal transcribed spacer 1, 5.8S ribosomal RNA gene, and internal transcribed spacer 2, complete sequence; and large subunit ribosomal RNA gene, partial sequence	Arthropsis truncata	385	385	0.81	3e-102	0.8253	1209	MH861531.1
Phomatospora biseriata MFLUCC 14-0832A ITS region; from TYPE material	Phomatospora biseriata	385	385	0.85	3e-102	0.8127	623	NR_154640.1
Uncultured fungus clone ZMTDH201308-30 small subunit ribosomal RNA gene, partial sequence; internal transcribed spacer 1, 5.8S ribosomal RNA gene, and internal transcribed spacer 2, complete sequence; and large subunit ribosomal RNA gene, partial sequence	uncultured fungus	385	385	0.85	3e-102	0.8176	594	KX515898.1
Nectria cinnabarina isolate 294Jb14 18S ribosomal RNA gene, partial sequence; internal transcribed spacer 1, 5.8S ribosomal RNA gene, and internal transcribed spacer 2, complete sequence; and 28S ribosomal RNA gene, partial sequence	Nectria cinnabarina	385	385	0.73	3e-102	0.8388	561	KU516528.1
Uncultured fungus clone WJ123 18S ribosomal RNA gene, partial sequence; internal transcribed spacer 1, 5.8S ribosomal RNA gene, and internal transcribed spacer 2, complete sequence; and 28S ribosomal RNA gene, partial sequence	uncultured fungus	385	385	0.75	3e-102	0.8368	599	KU931423.1
Uncultured Fusarium genomic DNA containing 18S rRNA gene, ITS1, 5.8S rRNA gene, ITS2 and 28S rRNA gene, clone 10S70C31 (MOTU42)	uncultured Fusarium	385	385	0.75	3e-102	0.8368	819	HG936551.1
Uncultured Fusarium genomic DNA containing 18S rRNA gene, ITS1, 5.8S rRNA gene, ITS2 and 28S rRNA gene, clone 10S50C43 (MOTU42)	uncultured Fusarium	385	385	0.75	3e-102	0.8368	819	HG936549.1
Uncultured Fusarium genomic DNA containing 18S rRNA gene, ITS1, 5.8S rRNA gene, ITS2 and 28S rRNA gene, clone 10S50C03 (MOTU42)	uncultured Fusarium	385	385	0.75	3e-102	0.8368	819	HG936548.1
Uncultured Fusarium genomic DNA containing 18S rRNA gene, ITS1, 5.8S rRNA gene, ITS2 and 28S rRNA gene, clone 10J10C17 (MOTU42)	uncultured Fusarium	385	385	0.75	3e-102	0.8368	819	HG936547.1
Uncultured Fusarium genomic DNA containing 18S rRNA gene, ITS1, 5.8S rRNA gene, ITS2 and 28S rRNA gene, clone 09S70C34 (MOTU42)	uncultured Fusarium	385	385	0.75	3e-102	0.8368	819	HG936542.1
Uncultured Fusarium genomic DNA containing 18S rRNA gene, ITS1, 5.8S rRNA gene, ITS2 and 28S rRNA gene, clone 09JWuC40 (MOTU42)	uncultured Fusarium	385	385	0.75	3e-102	0.8368	819	HG936541.1
Uncultured fungus clone 035A14690 18S ribosomal RNA gene, partial sequence; internal transcribed spacer 1, complete sequence; and 5.8S ribosomal RNA gene, partial sequence	uncultured fungus	385	385	0.75	3e-102	0.8368	446	JX369116.1
Uncultured fungus clone 035A13595 18S ribosomal RNA gene, partial sequence; internal transcribed spacer 1, complete sequence; and 5.8S ribosomal RNA gene, partial sequence	uncultured fungus	385	385	0.75	3e-102	0.8364	470	JX368039.1
Uncultured fungus clone 035A12782 18S ribosomal RNA gene, partial sequence; internal transcribed spacer 1, complete sequence; and 5.8S ribosomal RNA gene, partial sequence	uncultured fungus	385	385	0.75	3e-102	0.8368	432	JX367238.1
Uncultured fungus clone 035A10867 18S ribosomal RNA gene, partial sequence; internal transcribed spacer 1, complete sequence; and 5.8S ribosomal RNA gene, partial sequence	uncultured fungus	385	385	0.75	3e-102	0.8368	456	JX365353.1
Uncultured fungus clone 035A10278 18S ribosomal RNA gene, partial sequence; internal transcribed spacer 1, complete sequence; and 5.8S ribosomal RNA gene, partial sequence	uncultured fungus	385	385	0.75	3e-102	0.8368	493	JX364769.1
Uncultured fungus clone 035A10068 18S ribosomal RNA gene, partial sequence; internal transcribed spacer 1, complete sequence; and 5.8S ribosomal RNA gene, partial sequence	uncultured fungus	385	385	0.75	3e-102	0.8368	490	JX364566.1
Uncultured fungus clone 035A9850 18S ribosomal RNA gene, partial sequence; internal transcribed spacer 1, complete sequence; and 5.8S ribosomal RNA gene, partial sequence	uncultured fungus	385	385	0.75	3e-102	0.8368	520	JX364351.1
Hypocreales sp. 1 PB-2018a strain 82E small subunit ribosomal RNA gene, partial sequence; internal transcribed spacer 1, 5.8S ribosomal RNA gene, and internal transcribed spacer 2, complete sequence; and large subunit ribosomal RNA gene, partial sequence	Hypocreales sp. 1 PB-2018a	385	385	0.71	3e-102	0.8432	631	MT732820.1
Varicosporellopsis aquatilis CBS 140158 ITS region; from TYPE material	Varicosporellopsis aquatilis	385	385	0.74	3e-102	0.838	588	NR_171219.1
Uncultured fungus clone 3993_2232 small subunit ribosomal RNA gene, partial sequence; internal transcribed spacer 1 and 5.8S ribosomal RNA gene, complete sequence; and internal transcribed spacer 2, partial sequence	uncultured fungus	385	385	0.82	3e-102	0.8222	540	MW215838.1
Varicosporellopsis aquatilis 18S ribosomal RNA gene, partial sequence; internal transcribed spacer 1 and 5.8S ribosomal RNA gene, complete sequence; and internal transcribed spacer 2, partial sequence	Varicosporellopsis aquatilis	385	385	0.74	3e-102	0.838	781	KU233187.2
