# Supplementary material for: Hagnosa longicapillata, gen. nov., sp. nov., a New Sordariaceous Ascomycete in the Indoor Environment, and the Proposal of Hagnosaceae fam. nov
Source: Pathogens. 2022 May 18;11(5):593. doi: 10.3390/pathogens11050593 (PMC9145789; doi:10.3390/pathogens11050593)
Supplement: Supplementary file 1 [file pathogens-11-00593-s001.zip › Supplementary_Table S2.xlsx]

## Sheet: LSU
Supplementary Table S2 Results of BLAST search (first 100 best hits) against T726C LSU sequence.
Description	Scientific Name	Max Score	Total Score	Query Cover	E value	Per. Ident	Acc. Len	Accession			Organism	Blast Name	Score	Number of Hits	Description
Sporidesmium tropicale culture DLUCC:1689 large subunit ribosomal RNA gene, partial sequence	Sporidesmium tropicale	1984	1984	0.93	0	0.9411	1319	MZ420760.1			Eukaryota	eukaryotes		114
Barbatosphaeria varioseptata CBS 137797 28S rRNA gene, partial sequence; from TYPE material	Barbatosphaeria varioseptata	2039	2039	1	0	0.9314	1824	NG_058674.1			.Opisthokonta	eukaryotes		111
Chaetomidium subfimeti culture-collection CBS:370.66 28S large subunit ribosomal RNA gene, partial sequence	Chaetomium subfimeti	2019	2019	0.98	0	0.9314	1607	FJ666354.1			..Fungi	fungi		110
Lentomitella obscura strain CBS 137799 28S ribosomal RNA gene, partial sequence	Lentomitella obscura	2036	2036	1	0	0.9307	1807	KY931816.1			...Sordariomycetes	ascomycetes		109
Lentomitella obscura CBS 138736 28S rRNA gene, partial sequence; from TYPE material	Lentomitella obscura	2034	2034	1	0	0.9307	1827	NG_058465.1			....Sordariomycetidae	ascomycetes		94
Chaetomidium subfimeti culture-collection CBS:169.71 28S large subunit ribosomal RNA gene, partial sequence	Chaetomium subfimeti	2034	2034	1	0	0.9307	1534	FJ666357.1			.....Sordariomycetidae incertae sedis	ascomycetes		17
Spadicoides bina strain CBS 137794 28S ribosomal RNA gene, partial sequence	Spadicoides bina	2028	2028	1	0	0.9299	1830	KY931824.1			......Barbatosphaeria	ascomycetes		8
Lentomitella vestita strain PRA-12739 28S ribosomal RNA gene, partial sequence	Lentomitella vestita	2028	2028	1	0	0.9299	1832	KY931820.1			.......Barbatosphaeria varioseptata	ascomycetes	2039	2	Barbatosphaeria varioseptata hits
Barbatosphaeria sp. MR 3730 28S ribosomal RNA gene, partial sequence	Barbatosphaeria sp. MR 3730	2030	2030	1	0	0.9299	1831	KM492870.1			.......Barbatosphaeria sp. MR 3730	ascomycetes	2030	1	Barbatosphaeria sp. MR 3730 hits
Barbatosphaeria neglecta CBS 127693 28S rRNA gene, partial sequence; from TYPE material	Barbatosphaeria neglecta	2028	2028	1	0	0.9298	1776	NG_058673.1			.......Barbatosphaeria neglecta	ascomycetes	2028	2	Barbatosphaeria neglecta hits
Coniochaeta sp. M136 internal transcribed spacer 2 and 28S ribosomal RNA gene, partial sequence	Coniochaeta sp. M136	2028	2028	1	0	0.9298	1651	HM595603.1			.......Barbatosphaeria arboricola	ascomycetes	2025	2	Barbatosphaeria arboricola hits
Coniochaeta sp. ZLY-2010b isolate M113 internal transcribed spacer 2 and 28S ribosomal RNA gene, partial sequence	Coniochaeta sp. ZLY-2010b	2028	2028	1	0	0.9298	1657	HM595581.1			.......Barbatosphaeria barbirostris	ascomycetes	2012	1	Barbatosphaeria barbirostris hits
Lentomitella tenuirostris strain CBS 141371 28S ribosomal RNA gene, partial sequence	Lentomitella tenuirostris	2023	2023	1	0	0.9292	1831	KY931822.1			......Brachysporium nigrum	ascomycetes	2017	1	Brachysporium nigrum hits
Lentomitella tenuirostris CBS 138734 28S rRNA gene, partial sequence; from TYPE material	Lentomitella tenuirostris	2023	2023	1	0	0.9292	1842	NG_058466.1			......Xylomelasma sordida	ascomycetes	1995	1	Xylomelasma sordida hits
Chaetomidium fimeti culture-collection CBS:114382 28S large subunit ribosomal RNA gene, partial sequence	Chaetomium fimeti	2002	2002	0.98	0	0.9292	1607	FJ666351.1			......Xylochrysis lucida	ascomycetes	1988	2	Xylochrysis lucida hits
Barbatosphaeria arboricola CBS 127689 28S rRNA gene, partial sequence; from TYPE material	Barbatosphaeria arboricola	2025	2025	1	0	0.9292	1693	NG_058672.1			......Sporidesmium tropicale	ascomycetes	1984	1	Sporidesmium tropicale hits
Coniochaetidium savoryi strain TRTC 51980 28S large subunit ribosomal RNA gene, partial sequence	Coniochaetidium savoryi	1956	1956	0.96	0	0.929	1345	AY346276.1			......Rubellisphaeria abscondita	ascomycetes	1934	2	Rubellisphaeria abscondita hits
Chaetomidium pilosum culture-collection CBS:343.73 28S large subunit ribosomal RNA gene, partial sequence	Chaetomium pilosum	2006	2006	0.99	0	0.9287	1606	FJ666355.1			......Atractospora decumbens	ascomycetes	1923	2	Atractospora decumbens hits
Brachysporium nigrum strain MR 1346 28S ribosomal RNA gene, partial sequence	Brachysporium nigrum	2017	2017	1	0	0.9284	1761	KT991662.1			.....Lentomitella obscura	ascomycetes	2036	3	Lentomitella obscura hits
Apodospora gotlandica voucher E00204952 (E) large subunit ribosomal RNA gene, partial sequence	Apodospora gotlandica	1934	1934	0.96	0	0.928	1337	KF557664.1			.....Chaetomium subfimeti	ascomycetes	2034	2	Chaetomium subfimeti hits
Chaetomidium arxii culture-collection CBS:104.79 28S large subunit ribosomal RNA gene, partial sequence	Trichocladium arxii	2013	2013	1	0	0.9279	1683	FJ666359.1			.....Spadicoides bina	ascomycetes	2028	1	Spadicoides bina hits
Spadicoides fuscolutea strain CBS 141263 28S ribosomal RNA gene, partial sequence	Spadicoides fuscolutea	2012	2012	1	0	0.9278	1830	KY931826.1			.....Lentomitella vestita	ascomycetes	2028	1	Lentomitella vestita hits
Spadicoides fuscolutea strain CBS 141262 28S ribosomal RNA gene, partial sequence	Spadicoides fuscolutea	2012	2012	1	0	0.9278	1831	KY931825.1			.....Coniochaeta sp. M136	ascomycetes	2028	1	Coniochaeta sp. M136 hits
Barbatosphaeria barbirostris strain MR 3767 28S ribosomal RNA gene, partial sequence	Barbatosphaeria barbirostris	2012	2012	1	0	0.9278	1830	KM492863.1			.....Coniochaeta sp. ZLY-2010b	ascomycetes	2028	1	Coniochaeta sp. ZLY-2010b hits
Myrmecridium schulzeri strain 15/9 5.8S ribosomal RNA gene, partial sequence; internal transcribed spacer 2, complete sequence; and large subunit ribosomal RNA gene, partial sequence	Myrmecridium schulzeri	1965	1965	0.97	0	0.9276	1584	KY197471.1			.....Lentomitella tenuirostris	ascomycetes	2023	3	Lentomitella tenuirostris hits
Chaetomidium fimeti culture-collection CBS:168.71 28S large subunit ribosomal RNA gene, partial sequence	Chaetomium fimeti	1960	1960	0.97	0	0.9275	1376	FJ666358.1			.....Trichocladium arxii	ascomycetes	2013	1	Trichocladium arxii hits
Chaetomidium pilosum culture-collection CBS:335.67 28S large subunit ribosomal RNA gene, partial sequence	Chaetomium pilosum	1995	1995	0.99	0	0.9273	1610	FJ666356.1			.....Spadicoides fuscolutea	ascomycetes	2012	2	Spadicoides fuscolutea hits
Myrmecridium schulzeri strain 15/9 5.8S ribosomal RNA gene, partial sequence; internal transcribed spacer 2, complete sequence; and large subunit ribosomal RNA gene, partial sequence	Myrmecridium schulzeri	1953	1953	0.97	0	0.9273	1559	MH473005.1			.....Chaetomium pilosum	ascomycetes	2006	2	Chaetomium pilosum hits
Chaetomidium leptoderma culture-collection CBS:538.74 28S large subunit ribosomal RNA gene, partial sequence	Chaetomidium leptoderma	1989	1989	0.99	0	0.9266	1610	FJ666353.1			.....Chaetomium fimeti	ascomycetes	2002	2	Chaetomium fimeti hits
Corynascus verrucosus culture MUT<ITA>:4878 28S large subunit ribosomal RNA gene, partial sequence	Corynascus verrucosus	1953	1953	0.97	0	0.9261	1385	KP671733.1			.....Chaetomidium trichorobustum	ascomycetes	1991	1	Chaetomidium trichorobustum hits
Corynascus verrucosus culture MUT<ITA>:4868 28S large subunit ribosomal RNA gene, partial sequence	Corynascus verrucosus	1949	1949	0.97	0	0.926	1384	KP671714.1			.....Chaetomidium leptoderma	ascomycetes	1989	1	Chaetomidium leptoderma hits
Corynascus sepedonium culture-collection FMR:9123 28S large subunit ribosomal RNA gene, partial sequence	Corynascus sepedonium	1965	1965	0.98	0	0.9259	1596	FJ666364.1			.....Chaetomium jatrophae	ascomycetes	1988	3	Chaetomium jatrophae hits
Fungal endophyte sp. P404C 5.8S ribosomal RNA gene, partial sequence; internal transcribed spacer 2, complete sequence; and 28S ribosomal RNA gene, partial sequence	fungal endophyte sp. P404C	1984	1984	0.99	0	0.9258	1609	EU977241.1			.....Thermothielavioides terrestris NRRL 8126	ascomycetes	1978	1	Thermothielavioides terrestris NRRL 8126 hits
Digitaria exilis annotation	Digitaria exilis	1995	7785	1	0	0.9257	60747861	LR792838.1			.....Jattaea tumidula	ascomycetes	1973	1	Jattaea tumidula hits
Digitaria exilis genome assembly, chromosome: UA	Digitaria exilis	1995	7785	1	0	0.9257	60747861	LR761623.1			.....Podospora australis	ascomycetes	1969	2	Podospora australis hits
Digitaria exilis genome assembly, chromosome: UA	Digitaria exilis	1995	7785	1	0	0.9257	60747861	LR994622.1			.....Jattaea aurea	ascomycetes	1967	1	Jattaea aurea hits
Xylomelasma sordida strain CBS 131683 28S ribosomal RNA gene, partial sequence	Xylomelasma sordida	1995	1995	1	0	0.9252	1844	KM492871.1			.....Thermothelomyces thermophilus ATCC 42464	ascomycetes	1967	1	Thermothelomyces thermophilus ATCC 42464 hits
Chaetomium globosum culture MUT<ITA>:4942 28S large subunit ribosomal RNA gene, partial sequence	Chaetomium globosum	1936	1936	0.97	0	0.9251	1372	KP671732.1			.....Myrmecridium schulzeri	ascomycetes	1965	2	Myrmecridium schulzeri hits
Chaetomidium trichorobustum culture-collection CBS:563.67 28S large subunit ribosomal RNA gene, partial sequence	Chaetomidium trichorobustum	1991	1991	1	0	0.925	1601	FJ666352.1			.....Corynascus sepedonium	ascomycetes	1965	1	Corynascus sepedonium hits
Anopodium ampullaceum voucher E00218015 (E) large subunit ribosomal RNA gene, partial sequence	Anopodium ampullaceum	1912	1912	0.96	0	0.925	1336	KF557663.1			.....Sporothrix schenckii 1099-18	ascomycetes	1964	1	Sporothrix schenckii 1099-18 hits
Chaetomium jatrophae gene for 28S rRNA, partial sequence	Chaetomium jatrophae	1988	1988	1	0	0.9245	1425	AB744229.1			.....Chaetomium thermophilum var. thermophilum DSM 1495	ascomycetes	1956	1	Chaetomium thermophilum var. thermophilum DSM 1495 hits
Thielavia subthermophila voucher CBS:125981 28S ribosomal RNA gene, partial sequence	Canariomyces subthermophilus	1953	1953	0.98	0	0.9244	1489	HM448442.1			.....Coniochaeta sp. QZ-2020b	ascomycetes	1956	1	Coniochaeta sp. QZ-2020b hits
Xylochrysis lucida CBS 135996 28S rRNA gene, partial sequence; from TYPE material	Xylochrysis lucida	1988	1988	1	0	0.9243	1843	NG_058028.1			.....Coniochaeta sp. QZ-2020a	ascomycetes	1956	1	Coniochaeta sp. QZ-2020a hits
Niesslia sp. strain TTI-00426 small subunit ribosomal RNA gene, partial sequence; internal transcribed spacer 1, 5.8S ribosomal RNA gene, and internal transcribed spacer 2, complete sequence; and large subunit ribosomal RNA gene, partial sequence	Niesslia sp.	1964	1964	0.98	0	0.9241	1936	MH997627.1			.....Coniochaetidium savoryi	ascomycetes	1956	1	Coniochaetidium savoryi hits
Zopfiella ebriosa strain CBS 111.75 28S large subunit ribosomal RNA gene, partial sequence	Zopfiella ebriosa	1923	1923	0.97	0	0.9236	1352	AY346305.1			.....Coniochaeta hoffmannii	ascomycetes	1953	1	Coniochaeta hoffmannii hits
Thielavia subthermophila partial 28S rRNA gene, ITS1, 5.8S rRNA gene and ITS2, specimen voucher DSM 21024	Canariomyces subthermophilus	1921	1921	0.97	0	0.9234	1993	AM909688.2			.....Corynascus verrucosus	ascomycetes	1953	2	Corynascus verrucosus hits
Chaetomidium triangulare culture-collection FMR:7545 28S large subunit ribosomal RNA gene, partial sequence	Chaetomidium triangulare	1917	1917	0.96	0	0.9234	1515	FJ666362.1			.....Neurospora crassa OR74A	ascomycetes	1953	1	Neurospora crassa OR74A hits
Thielavia terrestris NRRL 8126 chromosome 3, complete sequence	Thermothielavioides terrestris NRRL 8126	1978	4651	1	0	0.9234	4786945	CP003011.1			.....Canariomyces subthermophilus	ascomycetes	1953	2	Canariomyces subthermophilus hits
Thielavia australiensis ATCC 28236 28S rRNA gene, partial sequence; from TYPE material	Thielavia australiensis	1927	1927	0.97	0	0.9231	1376	NG_067525.1			.....Neurospora crassa	ascomycetes	1953	1	Neurospora crassa hits
Scytalidium thermophilum strain HSAUP060501 28S large subunit ribosomal RNA gene, partial sequence	Mycothermus thermophilus	1945	1945	0.98	0	0.9231	1407	HQ221584.1			.....Podospora anserina S mat+	ascomycetes	1947	1	Podospora anserina S mat+ hits
Myceliophthora fergusii large subunit ribosomal RNA gene, partial sequence	Crassicarpon thermophilum	1925	1925	0.97	0	0.923	1375	JQ067896.1			.....Mycothermus thermophilus	ascomycetes	1945	2	Mycothermus thermophilus hits
Chaetomium globosum isolate MZC-9 large subunit ribosomal RNA gene, partial sequence	Chaetomium globosum	1901	1901	0.96	0	0.9228	1347	MN210319.1			.....Lasiosphaeria miniovina	ascomycetes	1943	1	Lasiosphaeria miniovina hits
Jattaea tumidula strain CBS 140208 28S ribosomal RNA gene, partial sequence	Jattaea tumidula	1973	1973	1	0	0.9227	1828	KT716456.1			.....Chaetomium globosum	ascomycetes	1936	2	Chaetomium globosum hits
Thermothelomyces hinnuleus ATCC 52474 28S rRNA gene, partial sequence; from TYPE material	Thermothelomyces hinnuleus	1919	1919	0.97	0	0.9223	1375	NG_069096.1			.....Apodospora gotlandica	ascomycetes	1934	1	Apodospora gotlandica hits
Thermothelomyces hinnuleus isolate db1 large subunit ribosomal RNA gene, partial sequence	Thermothelomyces hinnuleus	1919	1919	0.97	0	0.9223	1375	MN378339.1			.....Podospora comata	ascomycetes	1934	1	Podospora comata hits
Myceliophthora hinnulea large subunit ribosomal RNA gene, partial sequence	Thermothelomyces hinnuleus	1919	1919	0.97	0	0.9223	1375	JQ067900.1			.....Coniochaeta sp. SMH2569	ascomycetes	1930	1	Coniochaeta sp. SMH2569 hits
Melanocarpus albomyces isolate db8 large subunit ribosomal RNA gene, partial sequence	Melanocarpus albomyces	1917	1917	0.97	0	0.9222	1374	MN378346.1			.....Thielavia australiensis	ascomycetes	1927	2	Thielavia australiensis hits
Melanocarpus albomyces isolate db2 large subunit ribosomal RNA gene, partial sequence	Melanocarpus albomyces	1917	1917	0.97	0	0.9222	1374	MN378340.1			.....Crassicarpon thermophilum	ascomycetes	1925	1	Crassicarpon thermophilum hits
Melanocarpus albomyces ATCC 16460 28S rRNA gene, partial sequence; from TYPE material	Melanocarpus albomyces	1917	1917	0.97	0	0.9222	1374	NG_059468.1			.....Ophiostoma quercus	ascomycetes	1925	1	Ophiostoma quercus hits
Podospora australis isolate TTI-313 18S ribosomal RNA gene, partial sequence; internal transcribed spacer 1, 5.8S ribosomal RNA gene, and internal transcribed spacer 2, complete sequence; and 28S ribosomal RNA gene, partial sequence	Podospora australis	1969	1969	1	0	0.9222	1906	KX015765.1			.....Jattaea taediosa	ascomycetes	1923	1	Jattaea taediosa hits
Podospora australis isolate TTI-248 18S ribosomal RNA gene, partial sequence; internal transcribed spacer 1, 5.8S ribosomal RNA gene, and internal transcribed spacer 2, complete sequence; and 28S ribosomal RNA gene, partial sequence	Podospora australis	1969	1969	1	0	0.9222	1907	KX015764.1			.....Zopfiella ebriosa	ascomycetes	1923	1	Zopfiella ebriosa hits
Myceliophthora thermophila ATCC 42464 chromosome 7, complete sequence	Thermothelomyces thermophilus ATCC 42464	1967	1967	1	0	0.9221	4116359	CP003008.1			.....Botryotrichum domesticum	ascomycetes	1921	2	Botryotrichum domesticum hits
Jattaea aurea strain CBS 140209 28S ribosomal RNA gene, partial sequence	Jattaea aurea	1967	1967	1	0	0.9221	1829	KT716453.1			.....Thermothelomyces hinnuleus	ascomycetes	1919	3	Thermothelomyces hinnuleus hits
Coniochaeta sp. SMH2569 28S large subunit ribosomal RNA gene, partial sequence	Coniochaeta sp. SMH2569	1930	1930	0.98	0	0.922	1366	AY346275.1			.....Arnium inaequilaterale	ascomycetes	1919	1	Arnium inaequilaterale hits
Arnium caballinum voucher Lundqvist 7098-e (S) large subunit ribosomal RNA gene, partial sequence	Arnium caballinum	1919	1919	0.97	0	0.9219	1375	KF557672.1			.....Arnium caballinum	ascomycetes	1919	1	Arnium caballinum hits
Arnium inaequilaterale voucher Lundqvist 3345-b (UPS) large subunit ribosomal RNA gene, partial sequence	Arnium inaequilaterale	1919	1919	0.97	0	0.9218	1375	KF557679.1			.....Melanocarpus albomyces	ascomycetes	1917	4	Melanocarpus albomyces hits
Sporothrix schenckii 1099-18 28S ribosomal RNA (SPSK_11333), rRNA	Sporothrix schenckii 1099-18	1964	1964	1	0	0.9215	4031	XR_001677157.1			.....Chaetomidium triangulare	ascomycetes	1917	1	Chaetomidium triangulare hits
Arnium japonense strain SANK 10273 large subunit ribosomal RNA gene, partial sequence	Arnium japonense	1914	1914	0.97	0	0.9211	1359	KF557680.1			.....Arnium japonense	ascomycetes	1914	1	Arnium japonense hits
Chaetomium thermophilum var. thermophilum DSM 1495 26S ribosomal RNA (CTHT_0000050), rRNA	Chaetomium thermophilum var. thermophilum DSM 1495	1956	1956	1	0	0.9207	3337	XR_002966752.1			.....Anopodium ampullaceum	ascomycetes	1912	1	Anopodium ampullaceum hits
Coniochaeta sp. QZ-2020b strain LYS12 5.8S ribosomal RNA gene, partial sequence; internal transcribed spacer 2, complete sequence; and large subunit ribosomal RNA gene, partial sequence	Coniochaeta sp. QZ-2020b	1956	1956	1	0	0.9205	1656	MW273127.1			.....Arnium leporinum	ascomycetes	1903	1	Arnium leporinum hits
Coniochaeta sp. QZ-2020a isolate LYS13 5.8S ribosomal RNA gene, partial sequence; internal transcribed spacer 2, complete sequence; and large subunit ribosomal RNA gene, partial sequence	Coniochaeta sp. QZ-2020a	1956	1956	1	0	0.9205	1659	MW273126.1			.....Cainiella johansonii	ascomycetes	1903	1	Cainiella johansonii hits
Ophiostoma quercus isolate CMW2465 large subunit ribosomal RNA gene, partial sequence	Ophiostoma quercus	1925	1925	0.98	0	0.9203	1407	MT629747.1			.....Fimetariella rabenhorstii	ascomycetes	1901	1	Fimetariella rabenhorstii hits
Botryotrichum domesticum UAMH 11929 28S rRNA gene, partial sequence; from TYPE material	Botryotrichum domesticum	1921	1921	0.98	0	0.9202	1408	NG_068583.1			....Niesslia sp.	ascomycetes	1964	1	Niesslia sp. hits
Botryotrichum sp. NS-2018a strain UAMH 11929 large subunit ribosomal RNA gene, partial sequence	Botryotrichum domesticum	1921	1921	0.98	0	0.9202	1408	MH899169.1			....Metarhizium granulomatis	ascomycetes	1943	1	Metarhizium granulomatis hits
Thyridium vestitum isolate AFTOL-ID 172 28S ribosomal RNA gene, partial sequence	Thyridium vestitum	1905	1905	0.97	0	0.9202	1358	AY544671.1			....Tolypocladium album	ascomycetes	1934	1	Tolypocladium album hits
Neurospora crassa OR74A 28S ribosomal RNA (NCU17319), rRNA	Neurospora crassa OR74A	1953	1953	1	0	0.9201	2891	XR_898035.1			....Drechmeria coniospora	ascomycetes	1927	2	Drechmeria coniospora hits
Neurospora crassa 18S ribosomal RNA gene, internal transcribed spacer 1, 5.8S ribosomal RNA gene, internal transcribed spacer 2, and 26S ribosomal RNA gene, complete sequence	Neurospora crassa	1953	1953	1	0	0.9201	8847	FJ360521.1			....Hypomyces australis	ascomycetes	1921	1	Hypomyces australis hits
Coniochaeta hoffmannii strain CBS 245.38 18S ribosomal RNA gene, internal transcribed spacer 1, 5.8S ribosomal RNA gene, internal transcribed spacer 2, and 28S ribosomal RNA gene, complete sequence; and 28S-18S intergenic spacer, partial sequence	Coniochaeta hoffmannii	1953	1953	1	0	0.92	7916	MG491499.1			....Tolypocladium ophioglossoides	ascomycetes	1919	1	Tolypocladium ophioglossoides hits
Arnium leporinum voucher Lundqvist 18080-c (UPS) large subunit ribosomal RNA gene, partial sequence	Arnium leporinum	1903	1903	0.97	0	0.9196	1380	KF557681.1			....Hypomyces cervinigenus	ascomycetes	1916	1	Hypomyces cervinigenus hits
Fimetariella rabenhorstii voucher Lundqvist 20410-c (S) large subunit ribosomal RNA gene, partial sequence	Fimetariella rabenhorstii	1901	1901	0.97	0	0.9194	1381	KF557694.1			....Epichloe hybrida	ascomycetes	1910	1	Epichloe hybrida hits
Podospora anserina genomic DNA, chromosome 3	Podospora anserina S mat+	1947	1947	1	0	0.9193	4137471	FO904938.1			....Sphaerostilbella toxica	ascomycetes	1906	1	Sphaerostilbella toxica hits
Hypomyces cervinigenus gene for 28S rRNA, partial sequence, strain: TAMA0499	Hypomyces cervinigenus	1916	1916	0.98	0	0.9188	1380	AB916538.1			....Tolypocladium sp. ZLY-2010	ascomycetes	1906	1	Tolypocladium sp. ZLY-2010 hits
Lasiosphaeria sp. SH-2018a voucher ILLS00171661 small subunit ribosomal RNA gene, partial sequence; internal transcribed spacer 1, 5.8S ribosomal RNA gene, and internal transcribed spacer 2, complete sequence; and large subunit ribosomal RNA gene, partial sequence	Lasiosphaeria miniovina	1943	1943	1	0	0.9186	1953	MH700179.1			....Cladobotryum sp. TFC 2007-10	ascomycetes	1905	1	Cladobotryum sp. TFC 2007-10 hits
Chamaeleomyces granulomatis strain UAMH 11178 28S ribosomal RNA gene, partial sequence	Metarhizium granulomatis	1943	1943	1	0	0.9186	1440	HM635077.1			....Thyridium vestitum	ascomycetes	1905	1	Thyridium vestitum hits
Podospora comata strain Wa139- chromosome 3, complete sequence	Podospora comata	1934	9615	1	0	0.9179	4046631	CP071495.1			....[Diploospora] longispora	ascomycetes	1901	2	[Diploospora] longispora hits
Rubellisphaeria abscondita CBS 132078 28S rRNA gene, partial sequence; from TYPE material	Rubellisphaeria abscondita	1934	1934	1	0	0.9178	1826	NG_058203.1			...fungal endophyte sp. P404C	fungi	1984	1	fungal endophyte sp. P404C hits
Chaunopycnis alba isolate M73 internal transcribed spacer 2 and 28S ribosomal RNA gene, partial sequence	Tolypocladium album	1934	1934	1	0	0.9177	1656	HM595579.1			..Mus caroli	rodents	1910	1	Mus caroli hits
Hypomyces australis 5.8S rRNA gene, 28S rRNA gene (partial), ITS1 and ITS2, isolate TFC 2007-18	Hypomyces australis	1921	1921	0.99	0	0.9173	1897	AM779860.1			.Digitaria exilis	monocots	1995	3	Digitaria exilis hits
Drechmeria coniospora 28S ribosomal RNA (DCS_r1), partial rRNA	Drechmeria coniospora	1927	1927	1	0	0.9165	3252	XR_005881868.1
Drechmeria coniospora 28S ribosomal RNA (DCS_r2), rRNA	Drechmeria coniospora	1927	1927	1	0	0.9165	3528	XR_005881879.1
Atractospora decumbens CBS 139032 28S rRNA gene, partial sequence; from TYPE material	Atractospora decumbens	1923	1923	1	0	0.9163	1829	NG_057095.1
Sphaerostilbella sp. HT-2018c voucher NRRL:TTI:0467 internal transcribed spacer 1, partial sequence; 5.8S ribosomal RNA gene and internal transcribed spacer 2, complete sequence; and large subunit ribosomal RNA gene, partial sequence	Sphaerostilbella toxica	1906	1906	0.98	0	0.9163	1917	MH795090.1
Jattaea taediosa strain MR 3669 28S ribosomal RNA gene, partial sequence	Jattaea taediosa	1923	1923	1	0	0.9162	1765	KT716455.1
Tolypocladium ophioglossoides isolate DM1086 small subunit ribosomal RNA gene, partial sequence; internal transcribed spacer 1, 5.8S ribosomal RNA gene, and internal transcribed spacer 2, complete sequence; and large subunit ribosomal RNA gene, partial sequence	Tolypocladium ophioglossoides	1919	1919	1	0	0.9156	3179	MT644894.1
Cladobotryum sp. TFC 2007-10 5.8S rRNA gene, 28S rRNA gene (partial), ITS1 and ITS2, isolate TFC 2007-10	Cladobotryum sp. TFC 2007-10	1905	1905	0.99	0	0.9152	1912	AM779856.1
[Diploospora] longispora strain 60319 5.8S ribosomal RNA gene, partial sequence; internal transcribed spacer 2, complete sequence; and large subunit ribosomal RNA gene, partial sequence	[Diploospora] longispora	1901	1901	0.99	0	0.9145	1625	KY765315.1
Epichloe hybrida strain Lp1 18S ribosomal RNA gene, internal transcribed spacer 1, 5.8S ribosomal RNA gene, internal transcribed spacer 2, and 28S ribosomal RNA gene, complete sequence	Epichloe hybrida	1910	1910	1	0	0.9143	6014	KU710347.2
PREDICTED: Mus caroli 28S ribosomal RNA (LOC115030357), rRNA	Mus caroli	1910	1910	1	0	0.9142	2851	XR_003835935.1
Chaunopycnis sp. ZLY-2010 isolate M72-1 internal transcribed spacer 2 and 28S ribosomal RNA gene, partial sequence	Tolypocladium sp. ZLY-2010	1906	1906	0.99	0	0.9141	1661	HM595578.1
Cainiella johansonii voucher Kruys 731 (UPS) 28S ribosomal RNA gene, partial sequence	Cainiella johansonii	1903	1903	1	0	0.9135	1423	JF701920.1
